# Supplementary material for: Hypoxia Increases the Tempo of Phage Resistance and Mutational Bottlenecking of Pseudomonas aeruginosa
Source: Front Microbiol. 2022 Aug 1;13:905343. doi: 10.3389/fmicb.2022.905343 (PMC9376454; doi:10.3389/fmicb.2022.905343)
Supplement: Supplementary file 1 [file Table_1.XLSX]

## Sheet: Sheet1
Schmann et al. 2022_ Hypoxia increases the tempo of phage resistance and mutational bottlenecking of Pseudomonas aeruginosa
Name	type	position	mutation	gene	annotation	description
WT_NORM	SNP	G → A	3319851		ABC transporter substrate binding protein
WT_NORM	SNP	G → C	4049560	mmsb	PA1407
WT_HYP	SNP	G → A	3319851		ABC transporter substrate binding protein
WT_HYP	SNP	G → C	4049560	mmsb	PA1407
WT_HYP	SNP	G → C	1201543		Valyl-tRNA synthetase
N2	nSNP	885213	C→T	hpcG	2‑oxo‑hept‑4‑ene‑1,7‑dioate hydratase
N2	nSNP	5741745	+AA	ssg	hypothetical protein
N3	nSNP	5744488	C→T	wapH	N‑acetylgalactosamine‑N, N'‑diacetylbacillosaminyl‑diphospho‑undecaprenol 4‑alpha‑N‑acetylgalactosaminyltransferase
N4	nSNP	3358889	C→T	galU	UTP‑‑glucose‑1‑phosphate uridylyltransferase
N5	nSNP	5741856	G→A	ssg	hypothetical protein
N6	nSNP	1759790	G→C	ppsB
N6	nSNP	4049560	G→C	rlmK	Ribosomal RNA large subunit methyltransferase K
N6	nSNP	5741177	T→ .	ssg	hypothetical protein
N6	deletion	1050134	1050213	amn
N7	deletion	2234411	2234602	cobJ	Precorrin‑3B C(17)‑methyltransferase
N7	deletion	87373	87580	prkC_1	Serine/threonine‑protein kinase PrkC
N7	deletion	4249877	4250133	ttgF	Toluene efflux pump outer membrane protein TtgF
N8	deletion	3106025	3360803		223 genes	hypothetical protein, FAD-binding oxidoreductase, phytanoyl-CoA dioxygenase family (PhyH) protein, TetR/AcrR transcriptional regulator, ethA_1, rutD: hydrolase, dhat_1: 1,3-propanediol dehydrogenase, puuP_3, prr, ectB, Hgd_2: dehydrogenase, actP_2, yjcH_2: inner membrane protein, fadK_2: acyl-CoA synthetase, gno_2: gluconate 5-dehydrogenase, bbsG_2: acyl-CoA dehydrogenase, putative acyl-Coa dehyd…
N9	nSNP	5741537	G→A	ssg	hypothetical protein
N10	nSNP	4429645	T→G	flgF ← / ← flgE	Flagellar basal‑body rod protein FlgF/Flagellar hook protein FlgE
N10	nSNP	5741444	C→.	ssg	hypothetical protein
N10	deletion	702946 =	38 (0.550)	anmK	Anhydro‑N‑acetylmuramic acid kinase
N11	deletion	3387468	3387901	[phaA]–[scoB]	[phaA],[scoB]
N12	deletion	767758	767856	mbtB_2	Phenyloxazoline synthase MbtB
N12	deletion	4249909	4250192	ttgF	Toluene efflux pump outer membrane protein TtgF
N12	deletion	3184796	3370573		160 genes	DAP2, PAKAF_02957, PAKAF_02958, glgA_2, glgB_1, malQ, treY, PAKAF_02963, glgX, PAKAF_02965, fdhA_1, yecE_2, PAKAF_02968, ybhO_1, ybhN, glgB_2, treS, glgE2, PAKAF_02974, PAKAF_02975, sapB_2, PAKAF_02977, katE, PAKAF_02979, PAKAF_02980, PAKAF_02981, malP, PAKAF_02983, PAKAF_02984, ydaD, ygaD_2, PAKAF_02987, PAKAF_02988, ligD, PAKAF_02990, PAKAF_02991, yetF, PAKAF_02993, PAKAF_02994, cph2_4, focC_1,…
N14	deletion	767713	767983	mbtB_2	Phenyloxazoline synthase MbtB
N14	deletion	3105638	3459338		312 genes	PAKAF_02884, PAKAF_02885, PAKAF_02886, PAKAF_02887, PAKAF_02888, PAKAF_02889, PAKAF_02890, puuB_6, PAKAF_02892, PAKAF_02893, ethA_1, rutD, dhaT_1, puuP_3, prr, ectB, Hgd_2, PAKAF_02901, actP_2, yjcH_2, fadK_2, gno_2, bbsG_2, PAKAF_02907, PAKAF_02908, prpR_2, PAKAF_02910, PAKAF_02911, yebS_1, aldH_1, PAKAF_02914, rhmD, rhmT_3, oprD_12, pdxA_2, PAKAF_02919, garP, PAKAF_02921, PAKAF_02922, PAKAF_029…
N15	deletion	767693	767998	mbtB_2	Phenyloxazoline synthase MbtB
N15		3109463	3474513		320 genes	PAKAF_02886, PAKAF_02887, PAKAF_02888, PAKAF_02889, PAKAF_02890, puuB_6, PAKAF_02892, PAKAF_02893, ethA_1, rutD, dhaT_1, puuP_3, prr, ectB, Hgd_2, PAKAF_02901, actP_2, yjcH_2, fadK_2, gno_2, bbsG_2, PAKAF_02907, PAKAF_02908, prpR_2, PAKAF_02910, PAKAF_02911, yebS_1, aldH_1, PAKAF_02914, rhmD, rhmT_3, oprD_12, pdxA_2, PAKAF_02919, garP, PAKAF_02921, PAKAF_02922, PAKAF_02923, gbpR_2, PAKAF_02925, f…
N16	deletion	767706	767937	mbtB_2	Phenyloxazoline synthase MbtB
N16	deletion	3105792	3495585		343 genes	dus_2, PAKAF_02285, PAKAF_02286, PAKAF_02287, PAKAF_02288, PAKAF_02289, PAKAF_02290, PAKAF_02291, PAKAF_02292, mcp2_2, cpg2, PAKAF_02295, PAKAF_02296, PAKAF_02297, xynA, PAKAF_02299, PAKAF_02300, PAKAF_02301, PAKAF_02302, PAKAF_02303, yfdC, puuB_4, tsi4, PAKAF_02308, PAKAF_02309, PAKAF_02310, PAKAF_02311, ycdT_2, PAKAF_02313, yddE_2, PAKAF_02315, PAKAF_02316, echA8_2, ttgR_1, yfeX, PAKAF_02321, P…
N17	deletion	3108989	3463355		216 genes	PAKAF_02884, PAKAF_02885, PAKAF_02886, PAKAF_02887, PAKAF_02888, PAKAF_02889, PAKAF_02890, puuB_6, PAKAF_02892, PAKAF_02893, ethA_1, rutD, dhaT_1, puuP_3, prr, ectB, Hgd_2, PAKAF_02901, actP_2, yjcH_2, fadK_2, gno_2, bbsG_2, PAKAF_02907, PAKAF_02908, prpR_2, PAKAF_02910, PAKAF_02911, yebS_1, aldH_1, PAKAF_02914, rhmD, rhmT_3, oprD_12, pdxA_2, PAKAF_02919, garP, PAKAF_02921, PAKAF_02922, PAKAF_029…
N18	deletion	3108989	3463355		216 genes	PAKAF_02285, PAKAF_02286, PAKAF_02287, PAKAF_02288, PAKAF_02289, PAKAF_02290, PAKAF_02291, PAKAF_02292, mcp2_2, cpg2, PAKAF_02295, PAKAF_02296, PAKAF_02297, xynA, PAKAF_02299, PAKAF_02300, PAKAF_02301, PAKAF_02302, PAKAF_02303, yfdC, puuB_4, tsi4, PAKAF_02308, PAKAF_02309, PAKAF_02310, PAKAF_02311, ycdT_2, PAKAF_02313, yddE_2, PAKAF_02315, PAKAF_02316, echA8_2, ttgR_1, yfeX, PAKAF_02321, PAKAF_02…
N18	nSNP	3013862	G→C	IMMMIJEE_02783 →	hypothetical protein
N19		3128020	3407676		250 genes	PAKAF_02889, PAKAF_02890, puuB_6, PAKAF_02892, PAKAF_02893, ethA_1, rutD, dhaT_1, puuP_3, prr, ectB, Hgd_2, PAKAF_02901, actP_2, yjcH_2, fadK_2, gno_2, bbsG_2, PAKAF_02907, PAKAF_02908, prpR_2, PAKAF_02910, PAKAF_02911, yebS_1, aldH_1, PAKAF_02914, rhmD, rhmT_3, oprD_12, pdxA_2, PAKAF_02919, garP, PAKAF_02921, PAKAF_02922, PAKAF_02923, gbpR_2, PAKAF_02925, fliY_2, yecS_2, yecS_3, PAKAF_02929, yjc…
N20	deletion	3111427	3456739		308 genes	PAKAF_02887, PAKAF_02888, PAKAF_02889, PAKAF_02890, puuB_6, PAKAF_02892, PAKAF_02893, ethA_1, rutD, dhaT_1, puuP_3, prr, ectB, Hgd_2, PAKAF_02901, actP_2, yjcH_2, fadK_2, gno_2, bbsG_2, PAKAF_02907, PAKAF_02908, prpR_2, PAKAF_02910, PAKAF_02911, yebS_1, aldH_1, PAKAF_02914, rhmD, rhmT_3, oprD_12, pdxA_2, PAKAF_02919, garP, PAKAF_02921, PAKAF_02922, PAKAF_02923, gbpR_2, PAKAF_02925, fliY_2, yecS_2…
N21	deletion	3110372	3412469		268 genes	PAKAF_02887, PAKAF_02888, PAKAF_02889, PAKAF_02890, puuB_6, PAKAF_02892, PAKAF_02893, ethA_1, rutD, dhaT_1, puuP_3, prr, ectB, Hgd_2, PAKAF_02901, actP_2, yjcH_2, fadK_2, gno_2, bbsG_2, PAKAF_02907, PAKAF_02908, prpR_2, PAKAF_02910, PAKAF_02911, yebS_1, aldH_1, PAKAF_02914, rhmD, rhmT_3, oprD_12, pdxA_2, PAKAF_02919, garP, PAKAF_02921, PAKAF_02922, PAKAF_02923, gbpR_2, PAKAF_02925, fliY_2, yecS_2…
N22	deletion	3249359	3536509		267 genes	PAKAF_02991, yetF, PAKAF_02993, PAKAF_02994, cph2_4, focC_1, PAKAF_02997, fimD, focC_2, cupA1, PAKAF_03001, PAKAF_03002, gbsA_2, betA_2, dmlR_24, PAKAF_03006, leuO_4, PAKAF_03008, PAKAF_03009, PAKAF_03010, ada_2, PAKAF_03012, PAKAF_03013, gltR_3, nanT, oprD_13, PAKAF_03017, kipI_2, PAKAF_03019, PAKAF_03020, poxB_1, PAKAF_03022, PAKAF_03023, cysE_2, cysK_2, moeZ, PAKAF_03027, pagO, yjiR_2, PAKAF_0…
N23	deletion	3129550	3498663		329 genes	Hgd_2, PAKAF_02901, actP_2, yjcH_2, fadK_2, gno_2, bbsG_2, PAKAF_02907, PAKAF_02908, prpR_2, PAKAF_02910, PAKAF_02911, yebS_1, aldH_1, PAKAF_02914, rhmD, rhmT_3, oprD_12, pdxA_2, PAKAF_02919, garP, PAKAF_02921, PAKAF_02922, PAKAF_02923, gbpR_2, PAKAF_02925, fliY_2, yecS_2, yecS_3, PAKAF_02929, yjcC, garR_2, ycnE_2, curA_2, nemR_1, thiO_1, thcD_1, PAKAF_02937, exoY, clpP1, PAKAF_02940, ybdK, PAKAF…
N23	deletion	223815	223957	IMMMIJEE_00198	hypothetical protein
N23	deletion	767718	767885	mbtB_2	Phenyloxazoline synthase MbtB
N23	deletion	5119873	5120022	mreC	Cell shape‑determining protein MreC
N24	deletion	3180289	3455735		246 genes	puuB_6, PAKAF_02892, PAKAF_02893, ethA_1, rutD, dhaT_1, puuP_3, prr, ectB, Hgd_2, PAKAF_02901, actP_2, yjcH_2, fadK_2, gno_2, bbsG_2, PAKAF_02907, PAKAF_02908, prpR_2, PAKAF_02910, PAKAF_02911, yebS_1, aldH_1, PAKAF_02914, rhmD, rhmT_3, oprD_12, pdxA_2, PAKAF_02919, garP, PAKAF_02921, PAKAF_02922, PAKAF_02923, gbpR_2, PAKAF_02925, fliY_2, yecS_2, yecS_3, PAKAF_02929, yjcC, garR_2, ycnE_2, curA_2,…
N25	deletion	3118117	3473446		315 genes	puuB_6, PAKAF_02892, PAKAF_02893, ethA_1, rutD, dhaT_1, puuP_3, prr, ectB, Hgd_2, PAKAF_02901, actP_2, yjcH_2, fadK_2, gno_2, bbsG_2, PAKAF_02907, PAKAF_02908, prpR_2, PAKAF_02910, PAKAF_02911, yebS_1, aldH_1, PAKAF_02914, rhmD, rhmT_3, oprD_12, pdxA_2, PAKAF_02919, garP, PAKAF_02921, PAKAF_02922, PAKAF_02923, gbpR_2, PAKAF_02925, fliY_2, yecS_2, yecS_3, PAKAF_02929, yjcC, garR_2, ycnE_2, curA_2,…
N26	deletion	3338133	3423301		75 genes	rluA_2, sstT, puuP_4, puuA_4, ygaZ, PAKAF_03091, PAKAF_03092, PAKAF_03093, ilvG, PAKAF_03095, viuB, yjiR_3, PAKAF_03098, PAKAF_03099, PAKAF_03100, lrp_4, PAKAF_03102, PAKAF_03103, gor, PAKAF_03105, galU, tuaD_2, PAKAF_03108, ttgR_2, mexA_2, acrB_1, PAKAF_03112, PAKAF_03113, cueR_2, PAKAF_03115, PAKAF_03116, menB_2, accA1_2, yngG, kdgR_3, hmgA, PAKAF_03122, maiA, pcaK_3, PAKAF_03125, PAKAF_03126, …
N27	deletion	3114395	3391935		244 genes	PAKAF_02889, PAKAF_02890, puuB_6, PAKAF_02892, PAKAF_02893, ethA_1, rutD, dhaT_1, puuP_3, prr, ectB, Hgd_2, PAKAF_02901, actP_2, yjcH_2, fadK_2, gno_2, bbsG_2, PAKAF_02907, PAKAF_02908, prpR_2, PAKAF_02910, PAKAF_02911, yebS_1, aldH_1, PAKAF_02914, rhmD, rhmT_3, oprD_12, pdxA_2, PAKAF_02919, garP, PAKAF_02921, PAKAF_02922, PAKAF_02923, gbpR_2, PAKAF_02925, fliY_2, yecS_2, yecS_3, PAKAF_02929, yjc…
N28	deletion	3295906	3391934		78 genes	PAKAF_03055, cph2_5, fusA1, cirA_5, PAKAF_03059, hcaT_1, PAKAF_03061, PAKAF_03062, pcoA, copB, PAKAF_03065, iscS_2, gsiA_1, yejE_1, yejB_1, appA_1, cirA_6, dmlR_25, stp_1, cynR_6, cynT_2, cynS, PAKAF_03077, fecI_10, PAKAF_03079, PAKAF_03080, PAKAF_03081, rhaS_7, PAKAF_03083, yidD, PAKAF_03085, rluA_2, sstT, puuP_4, puuA_4, ygaZ, PAKAF_03091, PAKAF_03092, PAKAF_03093, ilvG, PAKAF_03095, viuB, yjiR…
N28	deletion	3222144	3222594	ligD	Multifunctional non‑homologous end joining protein LigD
H2	nSNP	3358666	G→T	galU	UTP‑‑glucose‑1‑phosphate uridylyltransferase
H3	nSNP	3319851	G→A	appA_1	Oligopeptide‑binding protein AppA
H4	deletion	3107134	3403617		223 genes	PAKAF_02884, PAKAF_02885, PAKAF_02886, PAKAF_02887, PAKAF_02888, PAKAF_02889, PAKAF_02890, puuB_6, PAKAF_02892, PAKAF_02893, ethA_1, rutD, dhaT_1, puuP_3, prr, ectB, Hgd_2, PAKAF_02901, actP_2, yjcH_2, fadK_2, gno_2, bbsG_2, PAKAF_02907, PAKAF_02908, prpR_2, PAKAF_02910, PAKAF_02911, yebS_1, aldH_1, PAKAF_02914, rhmD, rhmT_3, oprD_12, pdxA_2, PAKAF_02919, garP, PAKAF_02921, PAKAF_02922, PAKAF_029…
H6	nSNP	3359131	C→T	galU	UTP‑‑glucose‑1‑phosphate uridylyltransferase
H8	nSNP	3358742	G→A	galU	UTP‑‑glucose‑1‑phosphate uridylyltransferase
H3	nSNP	3359006	G→A	galU	UTP‑‑glucose‑1‑phosphate uridylyltransferase
H4	deletion	997209 =	NA (NA)	ald1_1	Long‑chain‑aldehyde dehydrogenase
H5	nSNP	5744873	G→A	wapH	N‑acetylgalactosamine‑N, N'‑diacetylbacillosaminyl‑diphospho‑undecaprenol 4‑alpha‑N‑acetylgalactosaminyltransferase
H6	deletion	3222135	3222603	ligD	Multifunctional non‑homologous end joining protein LigD
H6	deletion	1050138	1050213	amn	AMP nucleosidase
H7	deletion	1050136	1050245	amn	AMP nucleosidase
H7	nSNP	4322317	A→G	PAKAF_04007	hypothetical protein
H7	deletion	3114587	3553528		385 genes	PAKAF_02889, PAKAF_02890, puuB_6, PAKAF_02892, PAKAF_02893, ethA_1, rutD, dhaT_1, puuP_3, prr, ectB, Hgd_2, PAKAF_02901, actP_2, yjcH_2, fadK_2, gno_2, bbsG_2, PAKAF_02907, PAKAF_02908, prpR_2, PAKAF_02910, PAKAF_02911, yebS_1, aldH_1, PAKAF_02914, rhmD, rhmT_3, oprD_12, pdxA_2, PAKAF_02919, garP, PAKAF_02921, PAKAF_02922, PAKAF_02923, gbpR_2, PAKAF_02925, fliY_2, yecS_2, yecS_3, PAKAF_02929, yjc…
H8	deletion	1050158	1050213	amn	AMP nucleosidase
H9	deletion	1050158	1050211	amn	AMP nucleosidase
H9	deletion	3387354	3387907	[phaA]–[scoB]	[phaA],[scoB]
H9	deletion	3387354	3387907	dhcB	Lipopolysaccharide acetyl coa transferase
H9	deletion	3127939	9 (0.130)	ectB	Diaminobutyrate‑‑2‑oxoglutarate transaminase
H9	deletion	3400107 =	3400107 =	mftC_2	Putative mycofactocin radical SAM maturase MftC
H10	nSNP	3359287	C→A	galU
H11	deletion	1050169	1050213	amn	AMP nucleosidase
H11	deletion	4249938	4250131	ttgF	Toluene efflux pump outer membrane protein TtgF
H11	deletion	3127940	3400107		242 genes	ectB, Hgd_2, PAKAF_02901, actP_2, yjcH_2, fadK_2, gno_2, bbsG_2, PAKAF_02907, PAKAF_02908, prpR_2, PAKAF_02910, PAKAF_02911, yebS_1, aldH_1, PAKAF_02914, rhmD, rhmT_3, oprD_12, pdxA_2, PAKAF_02919, garP, PAKAF_02921, PAKAF_02922, PAKAF_02923, gbpR_2, PAKAF_02925, fliY_2, yecS_2, yecS_3, PAKAF_02929, yjcC, garR_2, ycnE_2, curA_2, nemR_1, thiO_1, thcD_1, PAKAF_02937, exoY, clpP1, PAKAF_02940, ybdK,…
H12	nSNP	3359429	C→T	galU	UTP‑‑glucose‑1‑phosphate uridylyltransferase
H12	nSNP	222490	T→G	pntB	NAD(P) transhydrogenase subunit beta
H13	deletion	4255047	4255188	aaeB_5	p‑hydroxybenzoic acid efflux pump subunit AaeB
H13	deletion	4249967	4250053	ttgF
H13	deletion	767784	767828	mbtB_2	Phenyloxazoline synthase MbtB
H13	nSNP	3359287	C→A	galU	UTP‑‑glucose‑1‑phosphate uridylyltransferase
H14	nSNP	5911079	T→G	hisF1	hypothetical protein/Imidazole glycerol phosphate synthase subunit HisF
H14	nSNP	5741508	G→A	ssg	hypothetical protein
H14	nSNP	3012463	C→G	AmbB
H15	deletion	3271212	3272147	[fecR_6]–[fecI_9]	[fecR_6],[fecI_9]
H15	deletion	2234447	2234679	cobJ	Precorrin‑3B C(17)‑methyltransferase
H15	deletion	3253739	3255696	[IMMMIJEE_02996]–ybgK_1	[IMMMIJEE_02996],kipI_2,ybgK_1
H15	deletion	5750583	5750728	rfaP_2/ waap	Lipopolysaccharide core heptose(I) kinase RfaP
H15	nSNP	222506	A → C	pntB	NAD(P) transhydrogenase subunit beta
H16	nSNP	5740996	C→ .	ssg	hypothetical protein
H16	deletion	87411	87595	prkC_1	Serine/threonine‑protein kinase PrkC
H17	nSNP	3358666	G→T	galU	UTP‑‑glucose‑1‑phosphate uridylyltransferase
H17	nSNP	222500	A→C	pntB	NAD(P) transhydrogenase subunit beta
